# Supplementary material for: Predictors of Adherence to Cancer-Related mHealth Apps in Cancer Patients Undergoing Oncological or Follow-Up Treatment—A Scoping Review
Source: Int J Environ Res Public Health. 2022 Oct 21;19(20):13689. doi: 10.3390/ijerph192013689 (PMC9603736; doi:10.3390/ijerph192013689)
Supplement: Supplementary file 1 [file ijerph-19-13689-s001.zip]

Archive with 1 entries (1 files):
- ijerph-1931685-supplementary.pdf
